# Supplementary material for: E7050 Suppresses the Growth of Multidrug-Resistant Human Uterine Sarcoma by Inhibiting Angiogenesis via Targeting of VEGFR2-Mediated Signaling Pathways
Source: Int J Mol Sci. 2023 May 31;24(11):9606. doi: 10.3390/ijms24119606 (PMC10253979; doi:10.3390/ijms24119606)
Supplement: Supplementary file 1 [file ijms-24-09606-s001.zip]

Archive with 1 entries (1 files):
- ijms-2340065-supplementary.pdf
